# Supplementary material for: Differential Methylation Profile in Fragile X Syndrome-Prone Offspring Mice after in Utero Exposure to Lactobacillus Reuteri
Source: Genes (Basel). 2022 Jul 22;13(8):1300. doi: 10.3390/genes13081300 (PMC9331364; doi:10.3390/genes13081300)
Supplement: Supplementary file 1 [file genes-13-01300-s001.zip]

Archive with 1 entries (1 files):
- genes-1800462-supplementary.pdf
